# Supplementary material for: Comparison of intrinsic foot muscle morphology and isometric strength among runners with different strike patterns
Source: PLoS One. 2023 Jun 2;18(6):e0286645. doi: 10.1371/journal.pone.0286645 (PMC10237401; doi:10.1371/journal.pone.0286645)
Supplement: S1 File — (XLSX) [file pone.0286645.s001.xlsx]

## Sheet: IFM morphology
							ABH								FDB								QP								FHB								TA				PER
		Age	Height(cm)	Body mass(kg)	Running age(y)	Weekly running mileage(km)	Thickness(mm)			Average	CSA(cm2)			Average	Thickness(mm)			Average	CSA(cm2)			Average	Thickness(mm)			Average	CSA(cm2)			Average	Thickness(mm)			Average	CSA(cm2)			Average	Thickness(mm)			Average	Thickness(mm)			Average	CSA(cm2)
1	RFS	25	175	58	1	10	12.4	12	11.5	11.9667	2.53	2.17	2.35	2.35	10.6	11.6	11.9	11.3667	3.11	3.1	3.03	3.08	9.4	10.7	9.8	9.96667	2.51	2.49	2.71	2.57	11.9	11.7	11.7	11.7667	3.17	3	3.25	3.14	24.6	23.3	23.3	23.7333	13.9	11.9	11	12.2667	3.79	4.09	3.79
2	RFS	21	170	63.7	6	30	15.3	15	14.6	14.9667	2.92	2.89	2.84	2.88333	10.7	10.9	10.6	10.7333	2.04	1.94	1.91	1.96333	7.3	7.6	7.9	7.6	2.94	2.76	2.81	2.83667	13.5	14.9	14.3	14.2333	3.2	3.5	3.45	3.38333	32.8	32.2	32.3	32.4333	21.1	20.5	21.2	20.9333	8.58	8.45	8.43
3	RFS	27	173	77	2	12.5	15.2	14.5	14.7	14.8	3.49	3.6	3.61	3.56667	12.4	12.9	12.9	12.7333	2.76	2.82	2.72	2.76667	8.3	7.6	8.1	8	2.6	2.54	2.92	2.68667	17.8	18	18.3	18.0333	4.25	4.11	4.25	4.20333	36.7	36.7	37	36.8	20.3	19.7	20.5	20.1667	9.08	9.38	8.86
4	RFS	21	174	66.8	4	10	13.1	12.3	13.7	13.0333	2.95	3.01	2.95	2.97	12.2	12.4	12.1	12.2333	2.65	2.44	2.49	2.52667	8.4	8.9	8.7	8.66667	2.44	2.53	2.38	2.45	14.1	14.8	14.4	14.4333	3.77	3.5	3.79	3.68667	27.9	28.1	29.1	28.3667	19.6	20.6	19.7	19.9667	9.07	9.04	9.1
5	RFS	25	180	90	1	15	13.8	14.9	13.8	14.1667	3.58	3.62	3.79	3.66333	11.5	11.7	11.9	11.7	2.61	2.37	2.48	2.48667	9.3	9.4	8.3	9	2.41	2.76	2.42	2.53	17.2	17.6	17.3	17.3667	4.08	4.41	4.31	4.26667	30.5	30.2	30.8	30.5	16.2	17.2	16.5	16.6333	8.33	8.49	8.72
6	RFS	20	175	73.9	7	12	13.3	12.7	14	13.3333	3.51	3.56	3.6	3.55667	11.8	11.9	11.6	11.7667	2.42	2.19	2.41	2.34	8.5	9.5	9.7	9.23333	2.23	2.59	2.48	2.43333	11.4	10	9.9	10.4333	4.63	4.53	4.76	4.64	30	29.6	29.2	29.6	17.6	17.5	17.9	17.6667	8.7	8.69	8.87
7	RFS	20	173.5	75.5	2	15	13.6	12.7	13.5	13.2667	3.66	3.77	4.02	3.81667	11.9	12.3	12.7	12.3	2.31	2.23	2.24	2.26	9.5	9.9	9.8	9.73333	2.4	2.58	2.62	2.53333	17.6	17.4	17.4	17.4667	4.25	4.14	4.3	4.23	35.8	34.9	34.7	35.1333	19.1	20.8	20.9	20.2667	10.48	10.5	10.57
8	RFS	21	178	80	3.5	30	15.7	15.4	15.8	15.6333	4.43	4.43	4.54	4.46667	14.5	14.3	14.1	14.3	2.48	2.49	2.65	2.54	9.5	9.4	9.6	9.5	2.57	2.55	2.56	2.56	17.1	17.8	17.6	17.5	4.25	4.04	4.19	4.16	31.1	31	29.1	30.4	19.2	19.1	19	19.1	8.04	8.35	8.12
9	RFS	21	190	72.4	3	10	12	11.8	12.2	12	2.93	2.79	2.66	2.79333	9.6	11.6	11.7	10.9667	2.15	2.31	2.34	2.26667	9.1	10.6	10.4	10.0333	2.91	2.97	3.05	2.97667	16.2	16.5	16.8	16.5	3.82	3.87	4.05	3.91333	34.5	32.4	31.7	32.8667	19.8	20.1	20.4	20.1	7.63	7.87	7.87
10	RFS	20	181.8	75.2	1	10	18.1	18.3	18.2	18.2	3.8	3.84	3.75	3.79667	11.5	11.6	11.8	11.6333	2.75	2.79	2.97	2.83667	9.9	10	9.4	9.76667	3.02	3.25	2.99	3.08667	17.6	17.8	17.4	17.6	4.01	4.49	4.39	4.29667	30.4	28.4	29.1	29.3	18	18.6	19.1	18.5667	9.14	9.22	9.11
11	RFS	22	175	65.8	5	20	12	12.1	12.2	12.1	2.48	2.56	2.47	2.50333	10.8	10.3	10.8	10.6333	1.93	2.12	2.1	2.05	9.3	8.5	9.8	9.2	2.68	2.83	2.39	2.63333	18.4	18.3	18.3	18.3333	4.31	4.36	4.5	4.39	29.6	30.2	28.8	29.5333	17	18	17.6	17.5333	7.42	7.33	7.57
12	RFS	20	184	66.1	6	13	12.9	12.3	12.3	12.5	2.71	2.71	2.78	2.73333	9.6	9.6	9.6	9.6	2.23	2.24	2.21	2.22667	9.6	9.6	10	9.73333	2.23	2.5	2.53	2.42	13.2	13.7	12.9	13.2667	3.52	3.34	3.46	3.44	26.2	26.4	26.6	26.4	16.9	15.5	17.1	16.5	7.25	6.15	7.14
13	RFS	28	172	66	1	10	13.5	14.1	13.9	13.8333	3	2.98	3.1	3.02667	10.7	10.4	10.6	10.5667	1.9	1.83	1.76	1.83	9.9	10.7	9.3	9.96667	1.69	1.81	1.58	1.69333	13.5	13.4	14.4	13.7667	2.82	3.16	2.78	2.92	28.4	29	28.6	28.6667	23.9	22.2	21.2	22.4333	5.95	7.12	6.86
14	RFS	20	182	63.4	2	10	11.6	11.6	11.4	11.5333	2	1.64	1.47	1.70333	8.5	8.3	9	8.6	1.66	1.86	1.94	1.82	11.6	11.6	12.5	11.9	1.34	1.18	1.38	1.3	16.7	15.4	16.9	16.3333	3.59	3.27	3.66	3.50667	27.3	25	25.6	25.9667	23.6	25.9	23.2	24.2333	2.7	3.01	3.18
15	RFS	21	173	66.5	3	10	12.3	12.1	10.9	11.7667	2.62	2.8	2.87	2.76333	10.1	10.9	11	10.6667	2.03	2.23	2.81	2.35667	10.3	10.1	10.6	10.3333	2.13	1.83	1.83	1.93	17.7	16.7	16.1	16.8333	2.17	1.76	1.93	1.95333	32.4	29.6	30.7	30.9	15.7	15.9	16	15.8667	3.36	3.44	3.46
16	RFS	19	180	65.5	3	10	10.2	10.5	10.1	10.2667	2.61	2.35	2.5	2.48667	9.8	9.7	9.6	9.7	2.67	2.75	2.65	2.69	8.5	8	7.8	8.1	1.33	1.51	1.65	1.49667	14.2	15	15.3	14.8333	2.68	3.05	2.99	2.90667	33	32.8	31	32.2667	10.4	10.5	11.2	10.7	3.64	3.57	3.85
17	RFS	19	180	71.7	2	10	12	11.9	11.8	11.9	2.61	2.54	2.94	2.69667	10.4	10.1	10.8	10.4333	2.07	2.33	2.14	2.18	9.8	7.3	9.5	8.86667	1.54	1.69	1.55	1.59333	14	14.6	13.9	14.1667	3.16	3.07	3.07	3.1	23.9	24.5	24.4	24.2667	11.3	11.7	13.3	12.1	3.36	3.61	3.44
18	RFS	24	182	76.8	1	10	13.4	12.6	12.1	12.7	3.06	2.73	3.34	3.04333	7.9	8.2	7.9	8	2.19	2.31	2.25	2.25	5.7	6.1	6.3	6.03333	1.47	1.52	1.87	1.62	16	15.8	16.9	16.2333	3.31	3.33	3.27	3.30333	26.3	28.3	27.3	27.3	11.3	12	11.8	11.7	3.43	3.48	3.63
19	RFS	20	190	108.8	5	10	13.7	13.5	14	13.7333	3.28	3.1	3.3	3.22667	10	10.8	10.6	10.4667	2.73	2.5	2.43	2.55333	7.2	8	6.7	7.3	1.46	1.25	1.16	1.29	13.5	16.6	15.7	15.2667	3.82	3.92	3.77	3.83667	34.2	33.9	33.9	34	17	19.8	18.6	18.4667	5.37	5.9	5.85
20	RFS	25	176	70	5	10	11.4	10.6	10.8	10.9333	2.36	2.37	2.58	2.43667	9.3	9.2	9	9.16667	2.87	2.59	2.91	2.79	7.6	6.9	7.9	7.46667	1.88	1.84	1.7	1.80667	17.1	19.9	19.8	18.9333	3.47	4.22	3.95	3.88	30.1	32.2	31.9	31.4	14.7	16.3	15.1	15.3667	3.89	3.6	3.91
21	RFS	20	171	64.5	1	10	11.9	12.3	12.1	12.1	2.42	2.33	2.21	2.32	7.3	7.9	7.7	7.63333	2.13	2.26	1.79	2.06	5.1	6.5	7	6.2	1.23	1.18	1.38	1.26333	16.6	14.6	15.1	15.4333	3.59	3.15	3.07	3.27	29.1	31.3	31.3	30.5667	16.7	17.2	17.4	17.1	4.28	4.91	4.59
22	RFS	21	173	66.1	1	10	15.2	14.6	13.9	14.5667	3.52	3.55	3.69	3.58667	7.8	7.9	7.2	7.63333	2.99	3.1	3.28	3.12333	6.7	6.7	5	6.13333	1.15	1	1.11	1.08667	18.4	18.2	19.3	18.6333	4.4	4.74	3.97	4.37	30.5	30.6	30.7	30.6	17.8	17.7	17.5	17.6667	4.38	4.5	4.51
23	RFS	19	184	84.9	2	15	13.6	13	13.4	13.3333	3.91	3.88	3.61	3.8	9.1	8.9	8.7	8.9	2.78	2.72	2.8	2.76667	7.1	7.2	7.5	7.26667	1.26	0.98	1.21	1.15	17.8	17.2	17.5	17.5	3.83	3.02	3.97	3.60667	31.5	31.1	31.5	31.3667	19.5	18.3	18.7	18.8333	4.72	4.76	4.77
24	RFS	24	178	66	7	10	12.3	12.1	13	12.4667	2.79	2.89	2.64	2.77333	6.4	6.7	7.2	6.76667	2.74	2.79	2.8	2.77667	6	7.3	6.5	6.6	1.13	1.64	1.67	1.48	17.4	17.3	17.6	17.4333	3.79	4.31	4.15	4.08333	21.8	22.6	24.5	22.9667	9.2	11.6	12.5	11.1	3.57	3.62	3.37
25	RFS	21	173	59.6	1.5	10	13	13	13.4	13.1333	3.17	3.49	3.33	3.33	10.9	8.8	7.2	8.96667	2.82	2.73	2.53	2.69333	10	6.6	8.3	8.3	1.7	1.74	1.87	1.77	15.9	15.8	16.6	16.1	2.66	2.67	3.44	2.92333	27.7	27.2	27	27.3	12.5	14.3	14.6	13.8	3.49	3.81	3.93
26	RFS	21	179	66.4	3	30	12.3	14	13.5	13.2667	3.11	2.94	3.01	3.02	9	10.3	11.5	10.2667	1.82	1.94	1.88	1.88	7.7	8.2	7.5	7.8	1.85	1.58	1.7	1.71	14	14.3	14	14.1	3.16	3.26	3.43	3.28333	26.7	25	27.8	26.5	17.8	18.5	17.8	18.0333	4.28	4.54	4.55
27	RFS	19	175	60.8	7	15	12.8	11.3	12.9	12.3333	2.85	2.88	2.81	2.84667	9	9	9.6	9.2	1.93	1.69	1.95	1.85667	7.5	6.2	5.9	6.53333	1.27	1.35	1.27	1.29667	17.1	16.7	16.7	16.8333	3.34	3.57	3.83	3.58	26.6	26.3	25.9	26.2667	15.7	14.3	13.9	14.6333	3.51	4.01	4.33
28	RFS	25	177	71.6	1	10	10.7	10.1	9.3	10.0333	3.29	3.39	3.56	3.41333	10.6	10.4	12.6	11.2	2.16	2.13	2.33	2.20667	9.5	8.7	8.9	9.03333	1.64	1.83	1.6	1.69	15.5	15.6	16.3	15.8	3.34	3.56	3.38	3.42667	21.9	21.1	21.4	21.4667	20.4	20.8	20.8	20.6667	6.23	6.82	6.43
29	RFS	23	170	59.2	8	10	10.9	10.9	11.4	11.0667	2.81	2.49	2.83	2.71	9.1	9.3	9.3	9.23333	2.65	2.72	2.27	2.54667	11.3	10.4	9.6	10.4333	1.37	0.99	1.33	1.23	14.9	14.3	14.1	14.4333	3.93	3.77	3.61	3.77	30.9	30.8	30.6	30.7667	13.2	14	14.9	14.0333	3.8	3.81	4
30	RFS	21	170	63	1	12.5	12.3	13.6	13.8	13.2333	3.54	3.89	3.46	3.63	8.9	8.9	8.8	8.86667	2.3	2.89	2.91	2.7	7.6	7.9	7.4	7.63333	2.35	2.3	2.29	2.31333	16	15.5	16.2	15.9	4.22	4.41	0.461	3.03033	28.7	29.6	30.3	29.5333	11.9	12.6	12.8	12.4333	4.7	4.92	4.82
31	RFS	22	181	62.7	6	15	11.7	11.4	9.9	11	2.55	2.81	3.11	2.82333	6.2	6.1	6.5	6.26667	1.87	2.03	2.12	2.00667	7.5	6.9	6.7	7.03333	1.55	1.48	1.56	1.53	13.1	13.9	13.4	13.4667	3.93	4.19	3.97	4.03	26	25.6	24.6	25.4	11.6	11.8	11.6	11.6667	2.97	3.06	3.36
32	RFS	21	169	56.3	3	10	11.5	11.9	11.7	11.7	2.1	2.49	2.26	2.28333	10.2	9.9	9.6	9.9	1.87	1.71	1.91	1.83	7.3	8.2	8	7.83333	1.45	1.46	1.69	1.53333	14	14.5	14.3	14.2667	3.29	3.41	3.31	3.33667	27.2	26.4	28.6	27.4	24.3	24	24.7	24.3333	7.15	7.75	7.39
33	NRFS	26	173	63.5	13	25	16	16.6	16.6	16.4	3.61	3.67	3.63	3.63667	10.2	12.1	9.1	10.4667	2.85	2.85	2.84	2.84667	9.7	9.3	9.2	9.4	2.18	2.19	2.24	2.20333	17.1	18.6	17.4	17.7	2.34	2.53	2.75	2.54	20.9	19.5	20.7	20.3667	12.1	12.2	11.8	12.0333	3.25	2.91	3.2
34	NRFS	20	183	72.6	6	15	10.6	10.5	10.1	10.4	2.17	2.03	2	2.06667	10.2	10.4	10.2	10.2667	2.18	2.13	2.26	2.19	8.6	9.8	7.9	8.76667	1.56	1.91	1.97	1.81333	14.8	14.1	15.4	14.7667	1.69	1.44	1.65	1.59333	23.7	25.3	25.8	24.9333	11.6	11.3	11	11.3	7.63	7.41	7.34
35	NRFS	19	181	80	2	15	14.1	14	14.1	14.0667	2.38	2.16	2.15	2.23	10.6	10.5	10.1	10.4	2.3	2.08	2.22	2.2	8.9	9.3	9	9.06667	2.98	2.44	2.96	2.79333	14.2	14	14.8	14.3333	2.29	2.31	2.37	2.32333	19.2	19.6	20.3	19.7	12.8	13.2	13.5	13.1667	2.16	2.14	2.4
36	NRFS	19	177	70	9	10	12.3	12.2	11.9	12.1333	2.76	2.88	2.71	2.78333	10.1	10	10.3	10.1333	2.08	2.45	2.12	2.21667	8.7	8.8	9.8	9.1	2.25	2.37	2.19	2.27	12.9	12.9	12.6	12.8	2.73	2.97	3.01	2.90333	20.3	20.6	20.8	20.5667	12.2	12.6	12.8	12.5333	6.66	6.47	6.57
37	NRFS	21	178	68.6	4	15	15.1	16.7	16.6	16.1333	2.94	3.24	3.35	3.17667	8.7	9.6	9.6	9.3	2.13	2.13	2.16	2.14	6.1	7.1	6.6	6.6	2.13	2.73	2.63	2.49667	12.3	10.9	10.4	11.2	2.39	2.43	2.35	2.39	21.1	21.4	20.8	21.1	16.4	15.6	16	16	8.22	7.61	7.52
38	NRFS	21	193	74.5	8	18	11	11.6	11.9	11.5	2.61	2.7	2.7	2.67	9.1	9.6	9.4	9.36667	1.85	1.86	2.03	1.91333	7.6	7	7.3	7.3	2.72	2.72	2.62	2.68667	12.9	13.3	12.3	12.8333	3.53	3.5	3.29	3.44	27.4	26.7	26.3	26.8	18.1	18.1	17.7	17.9667	3.36	4.14	4.09
39	NRFS	24	179	77.9	4	16	14.5	15	15	14.8333	3.62	3.51	3.52	3.55	9.5	9.5	9.6	9.53333	2.02	2.38	2.32	2.24	7.6	7.6	7.8	7.66667	2.19	2.32	2.46	2.32333	13.3	14.2	13.2	13.5667	3.94	3.97	3.88	3.93	27.7	26.7	28	27.4667	15.6	15	14.6	15.0667	5.03	4.62	4.77
40	NRFS	19	174	65.5	6	10	10.5	10.6	10.7	10.6	2.5	2.4	2.54	2.48	9.8	11.1	10.8	10.5667	2.43	2.31	2.1	2.28	7.5	9.2	9.8	8.83333	2.7	2.91	2.92	2.84333	14.1	13.6	14	13.9	3.64	3.82	3.8	3.75333	27.8	26.9	26.7	27.1333	16.2	16.5	17.1	16.6	7.12	7.34	7.41
41	NRFS	22	177	74.3	6	20	17.7	17.9	18.3	17.9667	3.76	3.68	3.49	3.64333	8.5	8.7	8.2	8.46667	2.02	2.12	2.22	2.12	6.9	6.9	7.7	7.16667	2.49	2.68	2.49	2.55333	14.9	15.7	15.5	15.3667	3.15	3.38	3.23	3.25333	33.7	33	33.1	33.2667	14.2	14.4	14.4	14.3333	8.02	7.85	8.21
42	NRFS	19	180	68.3	3	50	13.9	14.7	14.3	14.3	3.63	3.23	3.19	3.35	10.8	11.5	11.6	11.3	2.16	2.24	2.14	2.18	9.8	10.2	9.1	9.7	2.4	2.49	2.62	2.50333	16.1	16.4	16.8	16.4333	4.5	4.63	4.52	4.55	29.3	29.5	29.2	29.3333	16.4	16.3	16	16.2333	7.7	7.65	7.7
43	NRFS	24	173	80.9	5	14	13.3	15.5	15.2	14.6667	2.34	2.62	2.32	2.42667	10.7	9.9	10.3	10.3	2.28	2.24	2.08	2.2	10	9.5	9.4	9.63333	2.18	2.47	2.24	2.29667	11.7	11.7	11.7	11.7	3.22	3.07	3.22	3.17	26.4	27.1	26.8	26.7667	13.3	15	13.7	14	6.86	7.72	7.32
44	NRFS	22	175	79	10	10	15.9	15.2	16.2	15.7667	3.96	3.79	4.06	3.93667	13.5	14.4	14.6	14.1667	2.36	2.07	2.16	2.19667	10.2	10.3	10.3	10.2667	2.58	2.59	2.99	2.72	16.4	16.7	16.7	16.6	3.71	3.71	3.67	3.69667	30.1	29.4	31.4	30.3	19.3	20.4	20	19.9	8.66	8.74	8.5
45	NRFS	21	183	76	10	10	14.4	14.9	14.8	14.7	3.61	3.78	3.93	3.77333	15.2	14.5	14.6	14.7667	2.36	2.41	2.36	2.37667	10.2	11.1	10.1	10.4667	2.48	2.8	2.63	2.63667	17.5	17.7	18.2	17.8	4.2	3.95	4.21	4.12	31.6	33.4	31	32	20.5	23.7	20.8	21.6667	7.34	7.59	7.79
46	NRFS	21	183	74.1	5	15	14.9	14.1	15.3	14.7667	3.54	3.49	3.59	3.54	9.5	10.9	10.8	10.4	2.22	2.32	2.27	2.27	10.9	9.8	10.8	10.5	2.75	2.55	2.48	2.59333	13	12.7	12.6	12.7667	2.48	3.01	2.99	2.82667	32.8	32.3	32.6	32.5667	18	16.9	17.5	17.4667	8.26	8.38	8.52
47	NRFS	20	196	86.6	1	10	15.3	14.8	15.1	15.0667	3.53	3.6	3.7	3.61	11.6	12.2	12.2	12	2.44	2.66	2.79	2.63	9.8	10.5	10	10.1	3.1	3.3	3.16	3.18667	13.9	13.1	13.9	13.6333	4.16	4.3	4.15	4.20333	32.3	31.6	31.6	31.8333	15.1	17.6	17.8	16.8333	9.98	9.45	8.53
48	NRFS	19	185	79.2	6	30	14.3	14.6	14.5	14.4667	2.82	3.03	2.9	2.91667	11.5	11.3	11.3	11.3667	2.24	2.3	2.24	2.26	9	9.7	10.1	9.6	2.3	2.56	2.27	2.37667	19.3	19.8	19.3	19.4667	4.79	4.49	4.19	4.49	31.3	30.9	31.1	31.1	17.4	17.5	17.3	17.4	7.94	7.92	7.97
49	NRFS	20	182	89.1	4	10	16.8	16.8	16.6	16.7333	3.93	4.02	4.05	4	13.1	13.8	13.6	13.5	2.81	2.97	2.78	2.85333	9.7	9.6	10.6	9.96667	2.5	2.45	2.51	2.48667	19.6	22.2	22.9	21.5667	4.83	4.88	4.94	4.88333	27	28	25.7	26.9	17.1	17.3	17.7	17.3667	8.94	8.95	9.61
50	NRFS	22	178	71.5	3	10	14.8	14.8	14.8	14.8	3.5	3.71	3.72	3.64333	12.3	12.6	12.5	12.4667	2.61	2.52	2.51	2.54667	9.9	11.9	11.3	11.0333	2.39	2.49	2.58	2.48667	16.1	16.3	16.1	16.1667	4.01	3.92	3.93	3.95333	23.6	25.5	24.7	24.6	18.6	19.1	18.7	18.8	8.07	7.9	7.6
51	NRFS	19	180	75	5	13	14.8	15.4	15.5	15.2333	3.7	3.72	3.74	3.72	15.6	15	15.4	15.3333	2.61	2.96	3.14	2.90333	12.9	11.5	12.7	12.3667	2.65	2.9	2.8	2.78333	19.2	19.1	18.8	19.0333	4.64	4.71	4.81	4.72	26.8	27.3	26.5	26.8667	13.5	14.6	13.9	14	8.73	8.65	8.16
52	NRFS	20	188.5	81.3	3	10	16.6	15.7	16.3	16.2	3.43	3.34	3.37	3.38	12.7	12.9	13.1	12.9	2.57	2.44	2.48	2.49667	10.3	10.2	10.6	10.3667	3.08	3.39	3.02	3.16333	16.4	16.2	17	16.5333	3.05	3.02	2.88	2.98333	16.2	17	17.1	16.7667	22.7	22	22.2	22.3	8.3	7.8	8.54
53	NRFS	19	177	89.8	1	10	13.4	11.6	12.1	12.3667	2.5	2.55	2.93	2.66	9.8	10.7	10.6	10.3667	1.91	1.96	2.16	2.01	10.2	8.4	9.9	9.5	1.85	1.67	1.94	1.82	17.2	16.1	16.9	16.7333	4.37	4.02	4.38	4.25667	29.2	30.3	30.3	29.9333	21.7	21.6	21.6	21.6333	4.73	4.46	4.18
54	NRFS	21	180	68.5	2	50	13.6	12.9	12.2	12.9	2.71	2.67	2.44	2.60667	9.1	9.6	8.5	9.06667	2.41	2.83	3.05	2.76333	9.4	10.5	9.2	9.7	1.58	1.78	1.53	1.63	21.7	20.3	20.7	20.9	3.77	4.02	4.34	4.04333	30.3	29.6	30.3	30.0667	13.9	15.2	15	14.7	3.18	3.52	3.68
55	NRFS	21	175	68	5	10	15.3	15.2	15.1	15.2	3.71	3.66	3.21	3.52667	10.1	9.2	10.3	9.86667	2.67	2.62	2.62	2.63667	7.2	8.9	7.8	7.96667	1.53	2.07	1.5	1.7	13.1	15.3	16.7	15.0333	3.21	3.3	3.75	3.42	30.3	29.6	30.3	30.0667	15.4	13.9	14.3	14.5333	3.61	4.48	4.33
56	NRFS	19	180	75	1	10	13.6	13.5	13.7	13.6	3.14	3.42	3.32	3.29333	8.7	9.4	9.3	9.13333	2.4	2.49	2.6	2.49667	9.7	8.6	8.1	8.8	2.01	1.94	2.13	2.02667	15.9	16.2	16	16.0333	3.06	2.67	3.12	2.95	28.7	29.4	27.4	28.5	12.7	17.4	16.3	15.4667	4.39	5.25	5.67
57	NRFS	22	171	70	3	25	13.8	13.6	14.3	13.9	2.86	3.17	2.98	3.00333	9.3	9.1	9.5	9.3	2.33	2.53	2.63	2.49667	7	6.8	7.1	6.96667	1.54	1.92	1.89	1.78333	12.2	12.7	11.9	12.2667	2.44	2.28	2.28	2.33333	27.7	27	27.7	27.4667	15.4	16.3	15.8	15.8333	3.75	3.56	3.68
58	NRFS	22	180	70	2	10	11.7	11.3	11.6	11.5333	2.98	2.79	2.84	2.87	11.4	11.1	9.4	10.6333	2.84	2.64	2.77	2.75	7.7	8.1	7.4	7.73333	1.87	1.64	1.72	1.74333	17.2	19.2	20	18.8	3.78	3.77	3.75	3.76667	29.1	29.8	29.6	29.5	16.8	16.1	16.6	16.5	4.14	4.57	4.23
59	NRFS	21	168	69.2	2	30	13.5	14.2	14.9	14.2	3.57	3.7	3.77	3.68	7.6	7.2	7.8	7.53333	1.78	1.87	2.08	1.91	6.1	5.3	6	5.8	1.03	1.15	1.05	1.07667	18.5	19	19.2	18.9	4.04	4.41	4.39	4.28	29.7	28.9	29.3	29.3	16.6	14.8	15.2	15.5333	4.47	5.12	4.94
60	NRFS	19	172	69.4	4	15	14.7	14.2	13.6	14.1667	3.37	3.71	3.94	3.67333	8.8	9.4	8.6	8.93333	3.05	3	2.99	3.01333	8.9	7.9	8.4	8.4	1.97	1.98	1.92	1.95667	15.8	14.5	17.1	15.8	4.54	4.77	4.91	4.74	30	30	30.8	30.2667	13.6	14.8	14.3	14.2333	4.02	4.17	4.11
61	NRFS	20	175	62.5	3	70	11.9	12.4	12.2	12.1667	2.39	2.65	2.68	2.57333	8.8	9.6	9.3	9.23333	2.1	2.27	2.23	2.2	7.4	7.8	8.6	7.93333	4.43	1.4	1.19	2.34	14.7	14.3	14.6	14.5333	4.01	4.36	4.43	4.26667	27.3	28	28.7	28	15.2	15.6	15.3	15.3667	3.92	3.93	4.18
62	NRFS	22	189	88.5	10	10	14.3	12.4	13.1	13.2667	2.95	2.91	2.95	2.93667	11.2	10.8	11.3	11.1	2.14	2.24	2.34	2.24	7.6	8.9	8.2	8.23333	1.88	1.91	1.73	1.84	15.3	16	16.1	15.8	3.11	2.95	3.08	3.04667	28.2	27.9	28	28.0333	19.3	19.1	19.7	19.3667	4.59	4.4	4.45
63	NRFS	22	178	85.8	5	15	13.3	12.9	12.9	13.0333	3.07	3.08	3.02	3.05667	11.2	10.8	11.5	11.1667	2.09	2.13	2.4	2.20667	7.3	7.8	7.8	7.63333	0.95	1.17	1.24	1.12	20.9	21.1	21.5	21.1667	4.44	4.9	4.61	4.65	32.1	29.7	29.6	30.4667	22.7	23.4	23.3	23.1333	5.75	5.68	5.76
64	NRFS	23	168	59	3	15	14	15	14.2	14.4	3.23	3.28	3.15	3.22	6.6	7.4	7.6	7.2	3.08	3.3	3.52	3.3	8	8.8	7.9	8.23333	1.1	1.21	1.11	1.14	16.9	17	16.9	16.9333	3.83	4.1	3.89	3.94	30.4	30.2	31.2	30.6	16.5	16.6	16.3	16.4667	4.05	3.78	4.31
65	NRFS	21	189	77.3	9	37	10.7	10.7	10.9	10.7667	2.88	2.88	2.97	2.91	8.3	8.9	8.5	8.56667	2.5	2.34	3.45	2.76333	7.6	6.9	7	7.16667	1.39	1.22	1.23	1.28	14.2	16.7	14.5	15.1333	4.06	3.95	4.14	4.05	29	28.5	29.6	29.0333	13.3	14.6	14	13.9667	3.48	3.78	3.4
66	NRFS	20	185	74.2	1	10	16.3	17	16.5	16.6	4.14	3.81	4.18	4.04333	9	8.5	8.6	8.7	2.62	2.66	3.28	2.85333	8.8	9.2	10	9.33333	1.5	1.96	1.83	1.76333	19.3	20	19.1	19.4667	1.98	5.33	5.36	4.22333	28.1	30.7	28.1	28.9667	11.8	12.2	13.4	12.4667	4.04	3.82	3.92
67	NRFS	23	174	65.8	6	30	17.4	17.3	18	17.5667	4.18	4.27	4.22	4.22333	7.9	9.2	8.9	8.66667	2.81	2.85	2.09	2.58333	7.2	7.9	7.9	7.66667	1.31	1.73	1.44	1.49333	13.2	15	14.9	14.3667	3.82	4.26	3.92	4	26.7	27.4	27.2	27.1	15.6	16.2	15.2	15.6667	4.01	4.12	3.7
68	NRFS	20	173	66.2	19	16	12.1	15.3	13.4	13.6	3.3	3.63	3.79	3.57333	10.2	9.2	9	9.46667	1.96	2.01	2.03	2	7.5	9.2	7.9	8.2	2.39	2.81	2.58	2.59333	14.4	14.8	14.7	14.6333	3.38	3.28	3.67	3.44333	29.8	31.9	31	30.9	13.7	13.5	13.5	13.5667	3.98	4.34	3.81
69	NRFS	21	169	61.6	10	10	10.7	11.3	11.3	11.1	2.35	2.48	2.55	2.46	10.2	10.3	9.9	10.1333	1.94	1.88	2.11	1.97667	8	7	7.3	7.43333	1.85	1.95	1.82	1.87333	17.5	17.2	16.8	17.1667	3.68	2.8	2.68	3.05333	28.4	29.4	29	28.9333	24.4	24.6	24.6	24.5333	3.72	4.07	3.62
70	NRFS	21	177	66.7	5	50	11.6	11.3	11.6	11.5	2.8	2.63	2.86	2.76333	9.3	9.5	9.2	9.33333	1.55	1.83	1.75	1.71	6.7	7.3	6.6	6.86667	1.7	1.48	1.74	1.64	14.1	13.9	13.6	13.8667	3.22	3.04	3.01	3.09	30	30.4	29.9	30.1	15.6	14.8	16	15.4667	3.59	3.68	3.67
[truncated: 1 more columns]

## Sheet: Isometric strength
			Doming				T1				T2345				T12345
		Body mass(kg)	1	2	3	Average	1	2	3	Average	1	2	3	Average	1	2	3	Average
1	RFS	58	101.973	99.792	96.317	99.3607	79.216	66.278	74.891	73.4617	86.502	74.361	78.562	79.8083	113.26	107.883	102.232	107.792
2	RFS	63.7	153.119	165.616	161.242	159.992	78.01	68.579	94.055	80.2147	89.68	96.574	90.19	92.148	117.33	107.674	116.025	113.676
3	RFS	77	105.158	134.712	158.975	132.948	95.957	89.643	86.32	90.64	91.909	84.393	87.77	88.024	100.201	99.331	102.533	100.688
4	RFS	66.8	68.289	91.136	94.088	84.5043	97.809	106.946	104.075	102.943	135.26	110.069	116.749	120.693	141.803	123.548	114.476	126.609
5	RFS	90	110.894	121.253	110.468	114.205	84.228	77.731	98.976	86.9783	84.695	98.975	85.931	89.867	97.827	97.113	105.375	100.105
6	RFS	73.9	106.028	85.779	118.137	103.315	47.988	65.588	49.473	54.3497	53.69	59.434	92.501	68.5417	60.617	58.886	55.29	58.2643
7	RFS	75.5	92.137	107.908	117.338	66.8287	113.519	88.82	103.103	101.814	75.498	70.234	62.288	69.34	92.239	91.498	94.424	92.7203
8	RFS	80	81.091	108.298	71.182	86.857	71.105	71.682	73.492	72.093	61.622	68.699	75.049	68.4567	84.63	67.702	70.464	74.2653
9	RFS	72.4	106.944	123.262	150.007	126.738	85.481	105.681	100.148	97.1033	76.714	70.357	79.395	75.4887	90.232	89.558	111.046	96.9453
10	RFS	75.2	82.152	80.908	76.073	79.711	97.697	98.568	78.258	91.5077	69.692	69.989	71.258	70.313	109.312	79.508	85.634	91.4847
11	RFS	65.8	98.755	101.24	132.318	110.771	152.561	130.803	132.52	138.628	127.05	113.9	105.312	115.421	155.265	150.59	109.449	96.56
12	RFS	66.1	54.591	86.51	79.745	73.6153	69.643	51.405	52.459	57.8357	45.478	49.604	56.793	50.625	76.515	63.209	66.94	68.888
13	RFS	66	80.146	53.658	47.173	60.3257	55.39	44.316	52.292	50.666	57.901	52.602	61.157	57.22	70.038	74.568	76.709	73.7717
14	RFS	63.4	119.136	110.944	161.872	130.651	79.932	93.049	105.398	92.793	64.698	75.871	85.232	75.267	81.706	72.682	92.386	82.258
15	RFS	66.5	80.652	79.52	100.57	86.914	74.619	72.896	84.777	77.4307	70.695	88.371	98.453	85.8397	115.323	137.333	126.143	126.266
16	RFS	65.5	46.507	75.158	71.011	64.2253	74.077	76.58	72.75	74.469	85.73	101.413	95.021	94.0547	93.582	101.53	109.195	101.436
17	RFS	71.7	98.422	140.279	116.187	118.296	71.104	78.65	70.193	73.3157	76.511	84.455	71.958	77.6413	85.743	85.989	89.629	87.1203
18	RFS	76.8	100.636	91.118	129.108	106.954	81.238	90.093	70.497	80.6093	87.251	100.053	83.725	90.343	94.7	103.182	95.217	97.6997
19	RFS	108.8	154.862	161.12	183.515	166.499	164.807	155.601	154.477	158.295	170.949	190.492	165.377	81.7	206.257	199.128	204.527	96.56
20	RFS	70	88.006	148.265	129.206	121.826	66.289	51.767	82.093	66.7163	59.441	66.294	62.87	62.8683	58.977	76.364	68.445	67.9287
21	RFS	64.5	83.331	96.233	126.353	101.972	92.263	84.269	82.221	86.251	68.208	62.379	73.275	67.954	80.65	75.994	75.27	77.3047
22	RFS	66.1	99.52	90.428	126.304	105.417	89.663	97.43	112.579	99.8907	98.406	75.722	72.274	82.134	92.765	107.273	87.943	95.9937
23	RFS	84.9	119.167	87.561	93.646	100.125	93.334	79.575	94.964	89.291	71.62	55.954	57.841	61.805	90.692	103.405	73.211	89.1027
24	RFS	66	78.609	80.497	78.235	79.1137	90.365	78.875	82.256	83.832	51.619	53.647	73.032	59.4327	94.157	107.667	69.356	90.3933
25	RFS	59.6	105.625	102.433	94.903	100.987	80.455	77.616	80.12	79.397	80.12	66.664	56.535	67.773	82.021	104.352	107.846	98.073
26	RFS	66.4	95.729	86.335	86.73	89.598	62.516	70.535	76.861	69.9707	63.605	69.711	75.157	69.491	78.229	86.631	82.788	82.5493
27	RFS	60.8	63.042	61.088	71.925	65.3517	64.376	77.118	71.367	70.9537	63.948	61.887	66.471	64.102	81.039	92.815	86.725	86.8597
28	RFS	71.6	131.089	91.182	132.804	118.358	93.89	101.54	104.005	99.8117	84.31	89.5	111.619	95.143	101.588	110.758	84.494	98.9467
29	RFS	59.2	125.646	136.926	150.392	137.655	63.569	70.158	63.926	65.8843	108.935	103.693	105.222	105.95	102.024	107.924	94.612	101.52
30	RFS	63	59.738	75.814	109.245	81.599	70.083	76.549	68.86	71.8307	72.158	92.595	79.139	81.2973	93.803	99.872	107.519	100.398
31	RFS	62.7	117.55	106.23	148.188	123.989	64.486	66.749	67.73	66.3217	76.266	74.052	72.468	74.262	83.956	73.083	70.543	75.8607
32	RFS	56.3	128.864	139.949	172.236	147.016	55.792	58.07	55.524	56.462	76.863	74.311	81.17	77.448	77.855	76.583	95.35	83.2627
33	NRFS	63.5	96.39	85.16	70.55	84.0333	144.075	107.271	110.732	120.693	118.932	99.664	96.202	104.933	118.348	105.637	103.442	109.142
34	NRFS	72.6	113.966	127.078	115.898	118.981	52.299	65.87	56.911	58.36	74.788	83.464	72.909	77.0537	104.366	85.375	78.06	89.267
35	NRFS	80	78.959	148.421	170.523	132.634	44.267	53.228	49.697	49.064	55.742	48.923	60.6	55.0883	64.42	70.655	91.313	75.4627
36	NRFS	70	103.771	116.965	109.752	110.163	72.651	64.318	68.671	68.5467	53.176	50.786	51.222	51.728	76.784	64.217	72.369	71.1233
37	NRFS	68.6	94.476	92.625	101.899	96.3333	55.935	62.948	62.979	60.6207	71.763	69.69	73.092	71.515	71.136	74.12	73.493	72.9163
38	NRFS	74.5	92.55	92.55	102.924	96.008	82.579	71.002	78.003	77.1947	72.245	81.887	78.265	77.4657	108.506	100.525	100.391	103.141
39	NRFS	77.9	112.048	123.43	140.001	125.16	77.601	79.086	84.37	80.3523	69.308	78.421	76.877	74.8687	95.288	94.677	86.777	92.2473
40	NRFS	65.5	112.918	105.469	95.151	104.513	103.22	89.543	84.026	92.263	71.365	81.129	90.085	80.8597	73.218	73.467	91.814	79.4997
41	NRFS	74.3	51.256	62.86	79.733	64.6163	97.132	107.39	88.196	97.5727	71.964	85.128	90.745	82.6123	99.163	96.541	104.419	100.041
42	NRFS	68.3	75.118	79.096	79.957	78.057	62.67	58.367	61.149	60.7287	58.495	54.452	62.054	58.3337	63.016	62.206	52.477	59.233
43	NRFS	80.9	125.331	168.331	161.123	151.595	103.106	103.148	115.608	107.287	102.907	97.278	118.52	106.235	107.81	112.793	122.548	114.384
44	NRFS	79	64.069	71.692	71.815	69.192	65.439	68.576	86.782	73.599	51.788	61.898	74.231	62.639	83.481	77.194	84.771	81.8153
45	NRFS	76	64.939	68.717	66.83	66.8287	99.099	129.996	124.602	117.899	87.409	98.061	95.682	93.7173	108.551	134.443	110.296	117.763
46	NRFS	74.1	130.797	123.31	128.147	127.418	81.117	79.698	85.83	82.215	62.456	64.785	69.572	65.6043	69.379	85.086	68.849	74.438
47	NRFS	86.6	140.948	149.781	111.808	134.179	112.384	84.645	76.628	91.219	60.258	52.533	53.334	55.375	74.362	89.363	77.612	80.4457
48	NRFS	79.2	105.689	122.969	102.757	110.472	92.835	87.73	86.69	89.085	59.614	80.508	86.361	75.4943	101.358	114.538	107.856	107.917
49	NRFS	89.1	67.316	122.969	89.858	93.381	74.701	58.176	80.793	71.2233	64.844	61.546	56.817	61.069	103.888	117.776	112.456	111.373
50	NRFS	71.5	105.583	122.969	113.95	114.167	40.753	55.557	44.92	47.0767	68.734	65.938	59.95	64.874	87.54	77.935	80.364	81.9463
51	NRFS	75	151.62	122.969	104.301	126.297	86.582	112.082	98.152	98.9387	104.73	87.14	102.782	98.2173	124.937	98.147	146.604	123.229
52	NRFS	81.3	113.342	122.969	124.511	120.274	50.11	62.311	70.07	60.8303	72.453	70.921	56.368	66.5807	61.242	71.961	94.144	75.7823
53	NRFS	89.8	111.551	122.969	130.464	121.661	45.172	50.614	44.287	46.691	60.764	60.78	59.255	60.2663	64.757	62.593	56.548	61.2993
54	NRFS	68.5	97.496	122.969	145.208	121.891	68.485	71.492	74.316	71.431	59.417	81.487	77.172	72.692	83.543	101.804	104.49	96.6123
55	NRFS	68	160.479	122.969	141.824	141.757	88.572	90.02	112.119	96.9037	67.139	60.635	63.104	63.626	80.65	75.994	75.27	77.3047
56	NRFS	75	140.707	122.969	171.735	145.137	119.309	114.168	110.809	114.762	81.8	127.163	99.822	102.928	123.904	130.244	128.219	127.456
57	NRFS	70	65.322	122.969	84.428	90.9063	68.374	78.439	78.317	75.0433	88.013	128.729	167.955	128.232	149.699	128.729	167.955	92.29
58	NRFS	70	90.09	122.969	103.064	105.374	71.866	52.19	56.86	60.3053	42.223	57.423	46.468	48.7047	79.653	82.719	84.589	82.3203
59	NRFS	69.2	109.199	122.969	104.982	112.383	77.973	70.568	96.568	81.703	73.737	72.297	85.523	77.1857	92.367	97.611	77.447	89.1417
60	NRFS	69.4	86.932	122.969	121.671	110.524	67.453	77.364	84.938	76.585	90.173	73.738	87.428	83.7797	92.285	76.872	91.138	86.765
61	NRFS	62.5	107.444	122.969	107.444	112.619	83.692	89.667	80.464	84.6077	75.363	77.016	67.32	73.233	100.955	86.544	102.18	96.5597
62	NRFS	88.5	101.233	122.969	119.777	114.66	88.081	96.18	96.104	93.455	119.614	133.45	101.147	118.07	129.651	116.458	112.701	119.603
63	NRFS	85.8	109.553	122.969	117.078	116.533	87.686	113.586	122.854	108.042	88.567	104.797	87.678	93.6807	119.88	114.849	118.949	117.893
64	NRFS	59	118.896	122.969	107.748	116.538	54.458	67.721	70.215	64.1313	66.19	64.836	79.598	70.208	86.912	96.589	89.777	91.0927
65	NRFS	77.3	51.802	122.969	61.778	78.8497	67.262	64.183	68.85	66.765	86.547	77.925	83.416	82.6293	120.114	95.167	86.26	100.514
66	NRFS	74.2	162.958	122.969	152.881	146.269	52.146	63.59	55.859	57.1983	93.009	87.522	88.228	89.5863	83.074	74.632	94.315	84.007
67	NRFS	65.8	80.446	122.969	55.63	86.3483	89.7	86.645	73.117	83.154	57.063	65.922	55.664	59.5497	70.005	73.075	84.241	75.7737
68	NRFS	66.2	84.56	122.969	106.788	104.772	58.451	49.173	61.256	56.2933	49.925	60.647	69.13	59.9007	83.635	78.327	98.807	86.923
69	NRFS	61.6	60.664	122.969	58.738	80.7903	60.297	65.118	62.914	62.7763	56.233	52.699	53.779	54.237	64.972	73.211	71.291	69.8247
70	NRFS	66.7	74.046	122.969	71.795	89.6033	67.023	69.596	67.018	67.879	69.55	53.648	53.951	59.0497	72.112	76.617	73.307	74.012
